# Supplementary material for: Stress and Internalizing Problems in Adolescents: A Dynamic Longitudinal Analysis
Source: J Pers Med. 2025 Dec 8;15(12):612. doi: 10.3390/jpm15120612 (PMC12733919; doi:10.3390/jpm15120612)
Supplement: Supplementary file 1 [file jpm-15-00612-s001.zip]

Archive with 1 entries (1 files):
- jpm-3954587-supplementary.pdf
